# Supplementary material for: Gene Modules Co-regulated with Biosynthetic Gene Clusters for Allelopathy between Rice and Barnyardgrass
Source: Int J Mol Sci. 2019 Aug 7;20(16):3846. doi: 10.3390/ijms20163846 (PMC6719971; doi:10.3390/ijms20163846)
Supplement: Supplementary file 1 [file ijms-20-03846-s001.zip]

Archive with 1 entries (1 files):
- Supplementary files/Supplementary files (Sultana et. al.).xlsx
