# Supplementary material for: Gene Modules Co-regulated with Biosynthetic Gene Clusters for Allelopathy between Rice and Barnyardgrass
Source: Int J Mol Sci. 2019 Aug 7;20(16):3846. doi: 10.3390/ijms20163846 (PMC6719971; doi:10.3390/ijms20163846)
Supplement: Supplementary file 1 [file ijms-20-03846-s001.zip › Supplementary files/Supplementary files (Sultana et. al.).xlsx]

## Sheet: Table S1
Table S1: Summary of the RNA-seq data for rice and baryardgrass in this study.
(a) RNA-seq data for rice (PI312777)
Tissue	Sample ID	Time points	Read number (Mb)	Raw bases (Gb)	Mapping rate (%)
Whole plant	A1	3h_C	308.298	3.08298	88.5
Whole plant	A3	3h_T	273.376	2.73376	87.6
Whole plant	A5	3d_C	288.029	2.88029	88.1
Whole plant	A7	3d_T	261.437	2.61437	88.8
Whole plant	A9	7d_C	297.944	2.97944	86.7
Whole plant	A11	7d_T	320.014	3.20014	87.7
Whole plant	A13	14d_C	288.169	2.88169	87.5
Whole plant	A15	14d_T	297.406	2.97406	83.5
Whole plant	B1	3h_C	198.523	1.98523	87.7
Whole plant	B3	3h_T	177.112	1.77112	87.8
Whole plant	B5	3d_C	167.184	1.67184	89.1
Whole plant	B7	3d_T	169.282	1.69282	89.1
Whole plant	B9	7d_C	145.129	1.45129	88.8
Whole plant	B11	7d_T	162.222	1.62222	88.9
Whole plant	B13	14d_C	186.886	1.86886	89.4
Whole plant	B15	14d_T	177.364	1.77364	79.3
Total	16		371.837	37.1837	87.4
(b) RNA-seq data for barnyardgrass (STB08)
Tissue	Sample ID	Time points	Read number (Mb)	Raw bases (Gb)	Mapping rate (%)
Whole plant	A2	3h_C	29.7786	2.97786	88.5
Whole plant	A4	3h_T	30.2647	3.02647	88.2
Whole plant	A6	3d_C	29.1288	2.91288	87.8
Whole plant	A8	3d_T	31.0045	3.10045	87.5
Whole plant	A10	7d_C	33.892	3.3892	87.7
Whole plant	A12	7d_T	28.9559	2.89559	84.4
Whole plant	A14	14d_C	30.1551	3.01551	84.5
Whole plant	A16	14d_T	28.5552	2.85552	83.9
Whole plant	B2	3h_C	21.6249	2.16249	82.8
Whole plant	B4	3h_T	19.4778	1.94778	82.8
Whole plant	B6	3d_C	19.9183	1.99183	78.5
Whole plant	B8	3d_T	19.1103	1.91103	81.3
Whole plant	B10	7d_C	21.5898	2.15898	80.2
Whole plant	B12	7d_T	23.321	2.3321	72.1
Whole plant	B14	14d_C	22.1253	2.21253	72.4
Whole plant	B16	14d_T	21.0062	2.10062	47.8
Total	16		409.908	40.9908	80.7

## Sheet: Table S2
Table S2: Predicted candidate biosynthetic gene clusters in the rice and barnyardgrass genomes.
(a) Rice candidate biosynthetic gene clusters
Pathway	Type	Scaffold	Start	End	Distance (Kb)	Enzyme	No. genes	Genes	Co-pwy annotated	coexpression (p<=0.05)	coexpression (PCC>=95th percentile)
PWY-7478|oryzalexinDandEbiosynthesis', 'PWY-7484|phytocassanesbiosynthesissharedreactions', 'PWY-7477|momilactoneAbiosynthesis'	Terpene	Chr2	21569211	21923963	362.99	COesterase, Terpene_synth, Terpene_synth_C, p450	9	LOC_Os02g35910|LOC_Os02g35940|LOC_Os02g35950|LOC_Os02g35970|LOC_Os02g36000|LOC_Os02g36020|LOC_Os02g36030|LOC_Os02g36040|LOC_Os02g36070|LOC_Os02g36110|LOC_Os02g36140|LOC_Os02g36150|LOC_Os02g36190|LOC_Os02g36210|LOC_Os02g36210|LOC_Os02g36220|LOC_Os02g36250|LOC_Os02g36264|LOC_Os02g36280|LOC_Os02g36285|LOC_Os02g36300|LOC_Os02g36320	yes	yes	yes
PWY-2981|diterpenephytoalexinsprecursorsbiosynthesis,PWY-7477|momilactoneAbiosynthesis	Terpene	Chr4	5307283	5504831	212.71	Terpene_synth, Terpene_synth_C, adh_short_C2, p450	4	LOC_Os04g09870|LOC_Os04g09900|LOC_Os04g09920|LOC_Os04g10000|LOC_Os04g10010|LOC_Os04g10060|LOC_Os04g10150|LOC_Os04g10160|LOC_Os04g10170	yes	yes	yes
PWY-2981|diterpenephytoalexinsprecursorsbiosynthesis	Terpene	Chr11	16388381	16449276	65.54	Terpene_synth, Terpene_synth_C	3	LOC_Os11g28480|LOC_Os11g28490|LOC_Os11g28500|LOC_Os11g28530|LOC_Os11g28530|LOC_Os11g28530	yes
PWY-6051|2,4,6-trinitrotoluenedegradation	Saccharide	Chr5	4621561	4667919	50.41	2OG-FeII_Oxy, DIOX_N, UDPGT_2	3	LOC_Os05g08460|LOC_Os05g08470|LOC_Os05g08480|LOC_Os05g08490|LOC_Os05g08500|LOC_Os05g08510|LOC_Os05g08530|LOC_Os05g08540|LOC_Os05g08550|LOC_Os05g08554	yes
(b) Barnyardgrass candidate biosynthetic gene clusters
Pathway	Type	Scaffold	Start	End	Distance (Kb)	Enzyme	No. genes	Genes	Co-pwy annotated	coexpression (p<=0.05)	coexpression (PCC>=95th percentile)
PWY-6275|&beta;-caryophyllene biosynthesis	Terpene	scaffold1	4176140	4302622	126.48	Epimerase, Terpene_synth, Terpene_synth_C	4	EC_v6.g000446|EC_v6.g000447|EC_v6.g000448|EC_v6.g000449|EC_v6.g000450|EC_v6.g000451|EC_v6.g000452|EC_v6.g000453|EC_v6.g000454|EC_v6.g000455|EC_v6.g000456	yes	yes
PWY-7129|quercetin glucoside biosynthesis (<i>Allium</i>)	Saccharide	scaffold104	916563	983505	66.94	Methyltransf_11, UDPGT_2	4	EC_v6.g033145|EC_v6.g033146|EC_v6.g033147|EC_v6.g033148|EC_v6.g033149|EC_v6.g033150|EC_v6.g033151|EC_v6.g033152|EC_v6.g033153|EC_v6.g033154|EC_v6.g033155|EC_v6.g033156	yes
PWY-7129|quercetin glucoside biosynthesis (<i>Allium</i>)	Saccharide	scaffold80	1417760	1520682	102.92	2OG-FeII_Oxy, DIOX_N, UDPGT_2, p450	4	EC_v6.g026833|EC_v6.g026834|EC_v6.g026835|EC_v6.g026836|EC_v6.g026837|EC_v6.g026838|EC_v6.g026839|EC_v6.g026840	yes	yes	yes
PWY-6949|DIBOA-glucoside biosynthesis	Saccharide	scaffold1113	1	46110	46.11	Trp_syntA, UDPGT_2, p450	3	EC_v6.g106902|EC_v6.g106903|EC_v6.g106904|EC_v6.g106905|EC_v6.g106906	yes	yes	yes
PWY-6949|DIBOA-glucoside biosynthesis	Saccharide	scaffold303	640415	708506	68.09	His_biosynth, Trp_syntA, UDPGT_2, p450	3	EC_v6.g065236|EC_v6.g065237|EC_v6.g065238|EC_v6.g065239|EC_v6.g065240|EC_v6.g065241	yes	yes	yes
PWY-6949|DIBOA-glucoside biosynthesis	Saccharide	scaffold383	123223	320957	197.73	His_biosynth, Trp_syntA, UDPGT_2, p450	6	EC_v6.g073465|EC_v6.g073466|EC_v6.g073467|EC_v6.g073468|EC_v6.g073469|EC_v6.g073470|EC_v6.g073471|EC_v6.g073472|EC_v6.g073473	yes	yes	yes
PWY-6887|kauralexin biosynthesis	Terpene-Polyketide	scaffold31	3907561	4227483	319.92	Chal_sti_synt_C, Chal_sti_synt_N, Terpene_synth, Terpene_synth_C	6	EC_v6.g012416|EC_v6.g012417|EC_v6.g012418|EC_v6.g012419|EC_v6.g012420|EC_v6.g012421|EC_v6.g012422|EC_v6.g012423|EC_v6.g012424|EC_v6.g012425|EC_v6.g012426|EC_v6.g012427|EC_v6.g012428|EC_v6.g012429|EC_v6.g012430|EC_v6.g012431|EC_v6.g012432|EC_v6.g012433|EC_v6.g012434|EC_v6.g012435|EC_v6.g012436|EC_v6.g012437|EC_v6.g012438	yes
PWY-6949|DIBOA-glucoside biosynthesis	Saccharide	scaffold90	2936251	2995197	58.95	UDPGT_2, p450	3	EC_v6.g029624|EC_v6.g029625|EC_v6.g029626|EC_v6.g029627|EC_v6.g029628|EC_v6.g029629	yes
PWY-3101|flavonol biosynthesis	Putative	scaffold68	292708	347786	55.08	Transferase, p450	4	EC_v6.g023603|EC_v6.g023604|EC_v6.g023605|EC_v6.g023606|EC_v6.g023607|EC_v6.g023608|EC_v6.g023609|EC_v6.g023610|EC_v6.g023611	yes	yes
PWY-5390|rutin biosynthesis	Saccharide	scaffold159	1886583	2003169	116.59	2OG-FeII_Oxy, DIOX_N, UDPGT_2, adh_short, p450	4	EC_v6.g044392|EC_v6.g044393|EC_v6.g044394|EC_v6.g044395|EC_v6.g044396|EC_v6.g044397|EC_v6.g044398|EC_v6.g044399|EC_v6.g044400|EC_v6.g044401|EC_v6.g044402|EC_v6.g044403|EC_v6.g044404	yes
PWY-7477|momilactone A biosynthesis	Terpene	scaffold303	1102657	1179334	76.68	Terpene_synth, Terpene_synth_C, adh_short_C2, p450	5	EC_v6.g065265|EC_v6.g065266|EC_v6.g065267|EC_v6.g065268|EC_v6.g065269|EC_v6.g065270|EC_v6.g065271|EC_v6.g065272|EC_v6.g065273	yes	yes

## Sheet: Table S3
Table S3: GO enrichment for genes in the gene modules associated with the expression of the DIMBOA and momilactone gene clusters in barnyardgrass.
(a) Significant GO terms in 'MEpink' module
GO term	Ontology	Description	Number in input list	Number in BG/Ref	p-value	FDR
GO:0003924	F	GTPase activity	33	176	5.8e-16	3.3e-13
GO:0003723	F	RNA binding	66	769	4e-12	1.1e-09
GO:0008135	F	translation factor activity, RNA binding	19	115	6.6e-09	1.3e-06
GO:0003735	F	structural constituent of ribosome	50	713	6.5e-07	9.3e-05
GO:0003743	F	translation initiation factor activity	12	67	1.6e-06	0.00018
GO:0005198	F	structural molecule activity	53	812	2.6e-06	0.00025
GO:0003676	F	nucleic acid binding	203	4657	6.3e-05	0.0051
GO:0019867	C	outer membrane	8	45	9e-05	0.0087
GO:0003746	F	translation elongation factor activity	7	35	0.00011	0.0082
GO:0005643	C	nuclear pore	5	16	0.00012	0.0087
GO:0000049	F	tRNA binding	5	18	0.00021	0.014
GO:0005635	C	nuclear envelope	5	19	0.00028	0.014
(b) Significant GO terms in ‘MEturquoise’ module
GO term	Ontology	Description	Number in input list	Number in BG/Ref	p-value	FDR
GO:0003735	F	structural constituent of ribosome	412	713	1.6e-194	1.8e-191
GO:0005198	F	structural molecule activity	424	812	3.4e-177	1.9e-174
GO:0031966	C	mitochondrial membrane	39	76	5.4e-18	1.6e-15
GO:0044429	C	mitochondrial part	49	137	2.9e-14	4.3e-12
GO:0005740	C	mitochondrial envelope	42	117	1.6e-12	1.6e-10
GO:0000276	C	mitochondrial proton-transporting ATP synthase complex, coupling factor F(o)	13	14	4.6e-12	3.5e-10
GO:0005739	C	mitochondrion	50	163	1.2e-11	7.2e-10
GO:0005743	C	mitochondrial inner membrane	22	42	5.1e-11	2.6e-09
GO:0019866	C	organelle inner membrane	22	45	2.9e-10	1.3e-08
GO:0005753	C	mitochondrial proton-transporting ATP synthase complex	15	22	3.6e-10	1.3e-08
GO:0031967	C	organelle envelope	42	136	3.9e-10	1.3e-08
GO:0045263	C	proton-transporting ATP synthase complex, coupling factor F(o)	13	18	1.8e-09	5.6e-08
GO:0098800	C	inner mitochondrial membrane protein complex	16	28	4.1e-09	1.1e-07
GO:0005741	C	mitochondrial outer membrane	16	30	1.6e-08	3.7e-07
GO:0031968	C	organelle outer membrane	16	30	1.6e-08	3.7e-07
GO:0016776	F	phosphotransferase activity, phosphate group as acceptor	11	16	7.7e-08	2.9e-05
GO:0031975	C	envelope	42	170	4.5e-07	9.8e-06
GO:0019867	C	outer membrane	18	45	5.4e-07	1.1e-05
GO:0044455	C	mitochondrial membrane part	16	39	1.5e-06	2.9e-05
GO:0045259	C	proton-transporting ATP synthase complex	15	35	1.7e-06	3e-05
GO:0031090	C	organelle membrane	44	198	5.2e-06	8.7e-05
GO:0004017	F	adenylate kinase activity	5	5	1.6e-05	0.0037
GO:0019201	F	nucleotide kinase activity	5	5	1.6e-05	0.0037
GO:0019205	F	nucleobase-containing compound kinase activity	14	41	7.7e-05	0.014
GO:0003746	F	translation elongation factor activity	12	35	0.00024	0.038
GO:0098798	C	mitochondrial protein complex	16	56	0.00027	0.0043
GO:0033177	C	proton-transporting two-sector ATPase complex, proton-transporting domain	13	44	0.00069	0.01
GO:0000015	C	phosphopyruvate hydratase complex	6	14	0.0025	0.036
(c) Significant GO terms in‘MEgreen’ module
GO term	Ontology	Description	Number in input list	Number in BG/Ref	p-value	FDR
GO:0003777	F	microtubule motor activity	81	115	1e-65	7.9e-63
GO:0003774	F	motor activity	83	139	2.1e-58	8.1e-56
GO:0004672	F	protein kinase activity	295	1957	6.9e-33	1.8e-30
GO:0016773	F	phosphotransferase activity, alcohol group as acceptor	310	2234	3.3e-28	6.4e-26
GO:0016301	F	kinase activity	307	2213	6e-28	9.3e-26
GO:0016772	F	transferase activity, transferring phosphorus-containing groups	327	2759	7.4e-19	9.6e-17
GO:1903293	C	phosphatase complex	12	26	5.2e-08	3e-06
GO:0000159	C	protein phosphatase type 2A complex	12	26	5.2e-08	3e-06
GO:0008287	C	protein serine/threonine phosphatase complex	12	26	5.2e-08	3e-06
GO:0016728	F	oxidoreductase activity, acting on CH or CH2 groups, disulfide as acceptor	8	12	2.2e-07	1.9e-05
GO:0061731	F	ribonucleoside-diphosphate reductase activity	8	12	2.2e-07	1.9e-05
GO:0004748	F	ribonucleoside-diphosphate reductase activity, thioredoxin disulfide as acceptor	8	12	2.2e-07	1.9e-05
GO:0016725	F	oxidoreductase activity, acting on CH or CH2 groups	8	15	2.3e-06	0.00018
GO:0017111	F	nucleoside-triphosphatase activity	112	1029	4.1e-06	0.00029
GO:0005085	F	guanyl-nucleotide exchange factor activity	15	59	9.6e-06	0.00063
GO:0003924	F	GTPase activity	29	176	1.5e-05	0.00092
GO:0016462	F	pyrophosphatase activity	112	1068	2e-05	0.0011
GO:0005088	F	Ras guanyl-nucleotide exchange factor activity	11	38	4e-05	0.0019
GO:0005089	F	Rho guanyl-nucleotide exchange factor activity	11	38	4e-05	0.0019
GO:0016818	F	hydrolase activity, acting on acid anhydrides, in phosphorus-containing anhydrides	112	1100	6.7e-05	0.0031
GO:0016817	F	hydrolase activity, acting on acid anhydrides	112	1131	0.00019	0.0084

## Sheet: Table S4
Table S4: MapMan functional enrichment for genes in the gene modules associated with the expression of the DIMBOA and momilactone gene clusters in barnyardgrass.
(a) Enrichment for 'MEpink' module
Functional bin ID in Mapman	Description	p-value
10	cell wall	7.10014e-07
10.6	cell wall.degradation	0.00546454
10.7	cell wall.modification	0.000236572
13.1	amino acid metabolism.synthesis	0.00491596
16	secondary metabolism	5.92836e-07
16.2	secondary metabolism.phenylpropanoids	0.00866595
16.5	secondary metabolism.sulfur-containing	0.000419481
17	hormone metabolism	0.000528602
21.1	redox.thioredoxin	0.00705967
26.1	misc.cytochrome P450	0.00866298
26.12	misc.peroxidases	0.00348901
26.3	misc.gluco-, galacto- and mannosidases	0.001653
27	RNA	6.32981e-05
27.1	RNA.processing	0.00118066
27.4	RNA.RNA binding	0.00316699
28	DNA	0.000240121
28.1	DNA.synthesis/chromatin structure	0.00402517
28.99	DNA.unspecified	0.00156428
29	protein	1.6483e-14
29.1	protein.aa activation	0.00191789
29.2	protein.synthesis	4.64682e-07
29.3	protein.targeting	0.00380359
29.6	protein.folding	0.00367461
33.2	development.late embryogenesis abundant	0.000594292
1.3.13	PS.calvin cycle.rubisco interacting	0.00587875
13.1.3	amino acid metabolism.synthesis.aspartate family	0.00237371
13.1.3.5	amino acid metabolism.synthesis.aspartate family.lysine	0.00969893
16.2.1	secondary metabolism.phenylpropanoids.lignin biosynthesis	0.00120691
16.2.1.4	secondary metabolism.phenylpropanoids.lignin biosynthesis.HCT	0.00582597
16.5.1	secondary metabolism.sulfur-containing.glucosinolates	0.000419481
16.5.1.1	secondary metabolism.sulfur-containing.glucosinolates.synthesis	0.0013372
16.5.1.1.3	secondary metabolism.sulfur-containing.glucosinolates.synthesis.indole	0.00399579
17.5.1	hormone metabolism.ethylene.synthesis-degradation	0.00730586
29.2.1	protein.synthesis.ribosomal protein	0.0014258
29.2.1.2	protein.synthesis.ribosomal protein.eukaryotic	0.00177067
29.2.1.2.1	protein.synthesis.ribosomal protein.eukaryotic.40S subunit	0.000803619
29.2.4	protein.synthesis.elongation	0.00335995
(b) Enrichment for 'MEturquoise' module
Functional bin ID in Mapman	Description	p-value
1	PS	8.82479e-05
1.1	PS.lightreaction	4.92095e-05
6	gluconeogenesis / glyoxylate cycle	0.00877991
10	cell wall	0.00573289
10.3	cell wall.hemicellulose synthesis	0.00161187
10.7	cell wall.modification	0.00694311
11.3	lipid metabolism.Phospholipid synthesis	0.00119898
16.1	secondary metabolism.isoprenoids	0.00180867
17	hormone metabolism	0.00996613
17.4	hormone metabolism.cytokinin	0.000413095
19	tetrapyrrole synthesis	2.32198e-05
23.1	nucleotide metabolism.synthesis	3.63163e-05
23.2	nucleotide metabolism.degradation	0.00299998
26.1	misc.cytochrome P450	0.00178613
26.2	misc.UDP glucosyl and glucoronyl transferases	0.000581785
29	protein	0
29.2	protein.synthesis	0
29.5	protein.degradation	0.00289892
29.8	protein.assembly and cofactor ligation	0.00560386
30	signalling	0.00993131
30.4	signalling.phosphinositides	0.00231552
31.1	cell.organisation	2.56436e-05
31.99	cell.unspecified	0.00761679
33.2	development.late embryogenesis abundant	0.00309219
1.1.1	PS.lightreaction.photosystem II	0.000219229
1.1.1.1	PS.lightreaction.photosystem II.LHC-II	0.00450068
10.3.1	cell wall.hemicellulose synthesis.xyloglucan	0.0088264
10.3.1.1	cell wall.hemicellulose synthesis.xyloglucan.XXXG galactose Transferase	0.0088264
10.3.2	cell wall.hemicellulose synthesis.glucuronoxylan	0.00900404
17.4.1	hormone metabolism.cytokinin.synthesis-degradation	0.000505533
2.2.2.1	major CHO metabolism.degradation.starch.starch cleavage	0.00503348
2.2.2.1.1	major CHO metabolism.degradation.starch.starch cleavage.alpha amylase	0.00367078
23.1.2	nucleotide metabolism.synthesis.purine	0.000151428
29.2.1	protein.synthesis.ribosomal protein	0
29.2.1.1.1	protein.synthesis.ribosomal protein.prokaryotic.chloroplast	4.41785e-05
29.2.1.1.1.1	protein.synthesis.ribosomal protein.prokaryotic.chloroplast.30S subunit	0.000138737
29.2.1.1.1.2	protein.synthesis.ribosomal protein.prokaryotic.chloroplast.50S subunit	0.00451081
29.2.1.1.3	protein.synthesis.ribosomal protein.prokaryotic.unknown organellar	0.00500364
29.2.1.1.3.2	protein.synthesis.ribosomal protein.prokaryotic.unknown organellar.50S subunit	0.00593679
29.2.1.2	protein.synthesis.ribosomal protein.eukaryotic	0
29.2.1.2.1	protein.synthesis.ribosomal protein.eukaryotic.40S subunit	0
29.2.1.2.1.15	protein.synthesis.ribosomal protein.eukaryotic.40S subunit.S15	0.00994788
29.2.1.2.1.17	protein.synthesis.ribosomal protein.eukaryotic.40S subunit.S17	0.00613971
29.2.1.2.1.19	protein.synthesis.ribosomal protein.eukaryotic.40S subunit.S19	0.00939837
29.2.1.2.1.20	protein.synthesis.ribosomal protein.eukaryotic.40S subunit.S20	0.00976666
29.2.1.2.1.3	protein.synthesis.ribosomal protein.eukaryotic.40S subunit.S3	0.00614234
29.2.1.2.1.4	protein.synthesis.ribosomal protein.eukaryotic.40S subunit.S4	0.00153732
29.2.1.2.2	protein.synthesis.ribosomal protein.eukaryotic.60S subunit	0
29.2.1.2.2.13	protein.synthesis.ribosomal protein.eukaryotic.60S subunit.L13	0.00760342
29.2.1.2.2.15	protein.synthesis.ribosomal protein.eukaryotic.60S subunit.L15	0.00885623
29.2.1.2.2.28	protein.synthesis.ribosomal protein.eukaryotic.60S subunit.L28	0.00373577
29.2.1.2.2.32	protein.synthesis.ribosomal protein.eukaryotic.60S subunit.L32	0.00167902
29.2.1.2.2.5	protein.synthesis.ribosomal protein.eukaryotic.60S subunit.L5	0.00791624
29.2.1.2.2.57	protein.synthesis.ribosomal protein.eukaryotic.60S subunit.L7A	0.00115923
29.2.1.2.2.80	protein.synthesis.ribosomal protein.eukaryotic.60S subunit.P0	0.00526826
29.2.1.2.2.9	protein.synthesis.ribosomal protein.eukaryotic.60S subunit.L9	0.00256504
29.2.2	protein.synthesis.ribosome biogenesis	2.11308e-06
29.2.2.3	protein.synthesis.ribosome biogenesis.Pre-rRNA processing and modifications	0.000129467
29.2.4	protein.synthesis.elongation	0.00248541
29.5.11.4	protein.degradation.ubiquitin.E3	0.000200502
29.5.11.4.2	protein.degradation.ubiquitin.E3.RING	0.00825493
29.5.4	protein.degradation.aspartate protease	0.00175848
© Enrichment for 'MEgreen' module
Functional bin ID in Mapman	Description	p-value
10	cell wall	0.00245106
20	stress	0.000239104
20.1	stress.biotic	0.000776799
10.8.99	cell wall.pectin*esterases.misc	0.00818064
20.1.3	stress.biotic.signalling	0.00606725
20.1.3.1	stress.biotic.signalling.MLO-like	0.00606725
27.3.22	RNA.regulation of transcription.HB,Homeobox transcription factor family	0.00772479
27.3.64	RNA.regulation of transcription.PHOR1	0.00394681
29.5.1	protein.degradation.subtilases	0.00752896
30.2.11	signalling.receptor kinases.leucine rich repeat XI	0.00379754

## Sheet: Table S5
Table S5: Top 30 hub genes for each module associated with the DIMBOA and momilactone cluster in barnyardgrass.
Module	Gene_name	Genomic significance	module membership	intermodular connectivity	Transcription Factor	Annotation
MEpink	EC_v6.g020806	0.917572	0.893464	497.667		O-methyltransferase
MEpink	EC_v6.g011625	0.921818	0.872794	469.872		Glycine rich protein family
MEpink	EC_v6.g002295	0.941961	0.903565	466.637		Glycine rich protein family
MEpink	EC_v6.g092122	0.91512	0.892003	455.305		O-methyltransferase
MEpink	EC_v6.g028469	0.926701	0.878953	401.393		Root cap
MEpink	EC_v6.g107747	0.941688	0.89281	398.018		Glycosyltransferase like family 2
MEpink	EC_v6.g031877	0.893403	0.906412	397.724	PAZ-Argonaute	Domain of unknown function
MEpink	EC_v6.g028470	0.909356	0.860454	387.497		Root cap
MEpink	EC_v6.g100982	0.9039	0.895418	376.046		Root cap
MEpink	EC_v6.g016990	0.897151	0.893565	356.366		Cellulose synthase
MEpink	EC_v6.g062930	0.941219	0.916417	340.071		2OG-Fe
MEpink	EC_v6.g091556	0.920131	0.896319	329.549		Terpene synthase family, metal binding domain
MEpink	EC_v6.g075181	0.943824	0.934537	319.581		Probable lipid transfer
MEpink	EC_v6.g009937	0.91228	0.88343	314.539		3-Oxoacyl-[acyl-carrier-protein
MEpink	EC_v6.g054711	0.884989	0.855932	300.966		Heavy-metal-associated domain
MEpink	EC_v6.g107578	0.903694	0.885739	293.554		ABC transporter transmembrane region
MEpink	EC_v6.g104383	0.92947	0.955281	277.616		Glycosyl hydrolase family 9
MEpink	EC_v6.g108057	0.92038	0.936173	271.908		F-box domain
MEpink	EC_v6.g101099	0.946428	0.9399	257.456		GMC oxidoreductase
MEpink	EC_v6.g064108	0.87938	0.84136	256.677		Pyridoxal-dependent decarboxylase conserved domain
MEpink	EC_v6.g040418	0.91701	0.877818	255.329		Root cap
MEpink	EC_v6.g064318	0.854283	0.917513	251.813		Cytochrome P450
MEpink	EC_v6.g005367	0.888947	0.859747	248.557		3-Oxoacyl-[acyl-carrier-protein
MEpink	EC_v6.g045672	0.885052	0.917047	245.938		GDSL-like Lipase/Acylhydrolase
MEpink	EC_v6.g042667	0.919583	0.894931	245.866		Cytochrome P450
MEpink	EC_v6.g058958	0.875568	0.833207	244.73		Root cap
MEpink	EC_v6.g062806	0.889681	0.833444	234.382		Glycosyl hydrolase family 1
MEpink	EC_v6.g073194	0.919867	0.926649	231.943		Multicopper oxidase
MEpink	EC_v6.g079615	0.889694	0.927856	229.564		ABC transporter transmembrane region
MEpink	EC_v6.g009585	0.938199	0.926686	219.933		Protein of unknown function
MEturquoise	EC_v6.g013762	0.651681	0.874141	488.029		Reticulon
MEturquoise	EC_v6.g004503	0.631827	0.891181	433.527		Phosphofructokinase
MEturquoise	EC_v6.g057722	0.657369	0.935038	431.819		Ribosomal protein L13
MEturquoise	EC_v6.g060334	0.291107	0.808897	428.773		ATP synthase D chain, mitochondrial
MEturquoise	EC_v6.g064210	0.674582	0.893792	421.407		Ribosomal protein S2
MEturquoise	EC_v6.g024508	0.652495	0.917105	415.774		GDSL-like Lipase/Acylhydrolase
MEturquoise	EC_v6.g075807	0.656002	0.898166	414.165		ATP synthase alpha/beta chain, C terminal domain
MEturquoise	EC_v6.g104205	0.640779	0.945843	404.959		Ribosomal protein L23
MEturquoise	EC_v6.g054220	0.59959	0.900901	404.281		Histone acetyl transferase HAT1 N-terminus
MEturquoise	EC_v6.g012015	0.681504	0.915792	402.551		Ribosomal L18p/L5e family
MEturquoise	EC_v6.g049349	0.688607	0.915074	398.311		Protein kinase domain
MEturquoise	EC_v6.g064709	0.632001	0.943667	397.335		lactate/malate dehydrogenase, NAD binding domain
MEturquoise	EC_v6.g095045	0.667425	0.909816	395.832		lactate/malate dehydrogenase, alpha/beta C-terminal domain
MEturquoise	EC_v6.g022970	0.650391	0.93284	395.075		Ribosomal protein L7Ae/L30e/S12e/Gadd45 family
MEturquoise	EC_v6.g056901	0.65525	0.826039	394.795	PHD	PHD-like zinc-binding domain
MEturquoise	EC_v6.g077148	0.667848	0.920942	394.245		Ribosomal protein L13
MEturquoise	EC_v6.g070039	0.654133	0.933766	393.952		Ribosomal protein L7Ae/L30e/S12e/Gadd45 family
MEturquoise	EC_v6.g054937	0.680032	0.846494	393.467		Peroxidase
MEturquoise	EC_v6.g008325	0.635871	0.932116	393.002		Cyclin, N-terminal domain
MEturquoise	EC_v6.g016437	0.647583	0.887917	392.765		Ribosomal protein L13e
MEturquoise	EC_v6.g084279	0.630027	0.970953	391.013		KOW motif
MEturquoise	EC_v6.g081512	0.641952	0.876848	390.626		Eukaryotic porin
MEturquoise	EC_v6.g048136	0.647221	0.87245	387.818		ATP synthase alpha/beta family, beta-barrel domain
MEturquoise	EC_v6.g043059	0.692372	0.8629	384.448		Glycosyl hydrolases family 16
MEturquoise	EC_v6.g090052	0.634876	0.906198	384.095		Ribosomal protein L13e
MEturquoise	EC_v6.g038963	0.642632	0.861733	384.075	HMG	HMG
MEturquoise	EC_v6.g003577	0.609772	0.971796	382.765		Ribosomal L18 C-terminal region
MEturquoise	EC_v6.g039016	0.628365	0.833563	382.47	PHD	BRCA1 C Terminus
MEturquoise	EC_v6.g089105	0.653711	0.876212	381.97		Formyl transferase
MEturquoise	EC_v6.g062013	0.226756	0.809614	381.657		Glycine cleavage H-protein
MEgreen	EC_v6.g079071	0.585832	0.952921	476.848	PHD	ATPase family associated with various cellular activities
MEgreen	EC_v6.g098179	0.539901	0.969152	455.579	PHD	ATPase family associated with various cellular activities
MEgreen	EC_v6.g096145	0.604125	0.924933	469.031		Beta-ketoacyl synthase, C-terminal domain
MEgreen	EC_v6.g065640	0.609003	0.926488	463.313	CHROMO-DOMAIN	C-5 cytosine-specific DNA methylase
MEgreen	EC_v6.g077748	0.643938	0.913501	485.229	CHROMO-DOMAIN	Chromo
MEgreen	EC_v6.g064720	0.548566	0.951031	472.319		Cyclin, C-terminal domain
MEgreen	EC_v6.g020964	0.568874	0.926369	455.177		Cyclin, C-terminal domain
MEgreen	EC_v6.g033081	0.601972	0.891833	446.332		Cyclin, C-terminal domain
MEgreen	EC_v6.g100320	0.629339	0.883495	459.535		Cytoskeletal-regulatory complex EF hand
MEgreen	EC_v6.g081360	0.578227	0.952559	466.306		DNA polymerase family B
MEgreen	EC_v6.g000169	0.57864	0.962645	441.047		DUF761-associated sequence motif
MEgreen	EC_v6.g034058	0.554408	0.93252	451.381		IQ calmodulin-binding motif
MEgreen	EC_v6.g060199	0.56406	0.967695	473.683		Kinesin motor domain
MEgreen	EC_v6.g084931	0.631777	0.919717	447.601		Kinesin motor domain
MEgreen	EC_v6.g080787	0.545294	0.965595	440.361		Kinesin motor domain
MEgreen	EC_v6.g037686	0.560457	0.970325	491.681		Kinesin-related
MEgreen	EC_v6.g094170	0.526817	0.963672	451.405		Leucine Rich Repeat
MEgreen	EC_v6.g015676	0.625031	0.93742	489.27		MCM2/3/5 family
MEgreen	EC_v6.g001496	0.618043	0.924003	476.791		MCM2/3/5 family
MEgreen	EC_v6.g101398	0.622113	0.935037	468.717		MCM2/3/5 family
MEgreen	EC_v6.g018343	0.654129	0.907613	450.157		MCM2/3/5 family
MEgreen	EC_v6.g053167	0.646424	0.897591	439.909		MCM2/3/5 family
MEgreen	EC_v6.g068557	0.666552	0.870224	455.335		Mini-chromosome maintenance protein 2
MEgreen	EC_v6.g092814	0.623053	0.892104	478.867		Multicopper oxidase
MEgreen	EC_v6.g005731	0.636848	0.904954	463.731		OB-fold nucleic acid binding domain
MEgreen	EC_v6.g046835	0.630775	0.910971	451.709		P21-Rho-binding domain
MEgreen	EC_v6.g063617	0.546371	0.96392	447.753		Plant protein of unknown function
MEgreen	EC_v6.g070550	0.579307	0.949771	446.671		Reticulon
MEgreen	EC_v6.g009137	0.625291	0.898937	456.703		Ribonucleotide reductase, barrel domain
MEgreen	EC_v6.g052302	0.592473	0.924366	447.157		Tubulin C-terminal domain

## Sheet: Table S6
Table S6: Functional enrichment for the rice MEroyalblue module.
(a) GO enrichment
GO term	Ontology	Description	Number in input list	Number in BG/Ref	p-value	FDR
GO:0030528	F	transcription regulator activity	32	1773	2.4e-05	0.00081
GO:0003700	F	transcription factor activity	32	1773	2.4e-05	0.00081
GO:0003677	F	DNA binding	37	2434	0.00018	0.0031
GO:0005102	F	receptor binding	5	60	0.00019	0.0031
GO:0005576	C	extracellular region	15	559	7.5e-05	0.0054
GO:0006950	P	response to stress	52	3618	3e-05	0.0075
GO:0023052	P	signaling	31	1849	0.00012	0.016
GO:0050896	P	response to stimulus	64	5265	0.00042	0.035
(b) Enrichment by Mapman
Functional bin ID in Mapman	Description	p-value
16.1	secondary metabolism.isoprenoids	0.0136673
16.1.1	secondary metabolism.isoprenoids.non-mevalonate pathway	0.0136673
26.1	misc.cytochrome P450	0.0140211
27.3.11	RNA.regulation of transcription.C2H2 zinc finger family	0.0146269
16.8	secondary metabolism.flavonoids	0.0155666
29.5.5	protein.degradation.serine protease	0.0249205
2	major CHO metabolism	0.0275266
2.2	major CHO metabolism.degradation	0.0275266
2.2.1	major CHO metabolism.degradation.sucrose	0.0275266
2.2.1.3	major CHO metabolism.degradation.sucrose.invertases	0.0275266
2.2.1.3.2	major CHO metabolism.degradation.sucrose.invertases.cell wall	0.0275266
27.3.41	RNA.regulation of transcription.B3 transcription factor family	0.0299444
30.2.11	signalling.receptor kinases.leucine rich repeat XI	0.0406891

## Sheet: Table S7
Table S7: Hub TFs in the modules associated with the momilactone and phytocassane cluster in rice.
Genes in MERoyalblue module	Genomic significance	module membership	intermodular connectivity	TFs	Annotation	Pfam
LOC_Os12g44290	0.676507	0.985954	176.882		cytochrome P450, putative, expressed	PF00067(Cytochrome P450)
LOC_Os09g38350	0.705336	0.917377	136.35		AMP-binding domain containing protein, expressed	PF00501(AMP-binding enzyme)|PF13193(Domain of unknown function (DUF4009))
LOC_Os03g32220	0.724559	0.913326	112.615	C2H2	ZOS3-11 - C2H2 zinc finger protein, expressed	PF13912(C2H2-type zinc finger)
LOC_Os04g01354	0.659707	0.89996	110.459		chalcone synthase, putative, expressed	PF02797(Chalcone and stilbene synthases, C-terminal domain)|PF00195(Chalcone and stilbene synthases, N-terminal domain)
LOC_Os04g01470	0.696904	0.974704	106.698		O-methyltransferase, putative, expressed	PF00891(O-methyltransferase)|PF08100(Dimerisation domain)
LOC_Os06g37300	0.718559	0.909558	102.173		cytochrome P450, putative, expressed	PF00067(Cytochrome P450)
LOC_Os03g10980	0.622282	0.891449	91.9927		expressed protein	PF13414(TPR repeat)
LOC_Os10g30390	0.737818	0.908923	90.0233		cytochrome P450, putative, expressed	PF00067(Cytochrome P450)
LOC_Os04g59260	0.628597	0.892252	85.2348		peroxidase precursor, putative, expressed	PF00141(Peroxidase)
LOC_Os07g03610	0.679173	0.885378	84.5938		SCP-like extracellular protein, expressed	PF00188(Cysteine-rich secretory protein family)
LOC_Os01g09900	0.731705	0.897736	77.2433	bHLH	helix-loop-helix DNA-binding domain containing protein, expressed	PF00010(Helix-loop-helix DNA-binding domain)
LOC_Os07g03467	0.720489	0.892264	72.7082		SCP-like extracellular protein, expressed	PF00188(Cysteine-rich secretory protein family)
LOC_Os11g42370	0.751597	0.894747	69.8286		transferase family protein, putative, expressed	PF02458(Transferase family)
LOC_Os06g29730	0.641822	0.894881	69.5068		RALFL28 - Rapid ALkalinization Factor RALF family protein precursor, expressed	N.A.
LOC_Os04g55740	0.643874	0.889754	68.5569		peroxidase precursor, putative, expressed	PF00141(Peroxidase)
LOC_Os04g09390	0.592828	0.810749	65.2322		HEV3 - Hevein family protein precursor, expressed	PF00187(Chitin recognition protein)
LOC_Os12g15450	0.648554	0.891603	63.8145		expressed protein	PF10536(Plant mobile domain)
LOC_Os09g23770	0.569196	0.808387	61.1833		expressed protein	N.A.
LOC_Os07g03590	0.715473	0.877835	56.2554		SCP-like extracellular protein, expressed	PF00188(Cysteine-rich secretory protein family)
LOC_Os05g03160	0.61819	0.86083	53.253	LBD	DUF260 domain containing protein, putative, expressed	PF03195(Protein of unknown function DUF260)
LOC_Os10g23900	0.690758	0.865975	51.6258		decarboxylase, putative, expressed	PF00282(Pyridoxal-dependent decarboxylase conserved domain)
LOC_Os03g20910	0.593546	0.847662	46.6486	WOX	homeobox domain containing protein, expressed	PF00046(Homeobox domain)
LOC_Os12g36210	0.599014	0.807351	45.175		inhibitor I family protein, putative, expressed	PF00280(Potato inhibitor I family)
LOC_Os02g02170	0.690501	0.922764	41.4444		transporter, major facilitator family, putative, expressed	PF07690(Major Facilitator Superfamily)
LOC_Os02g06990	0.586124	0.842845	40.381		expressed protein	N.A.
LOC_Os07g09190	0.764977	0.867128	39.9696		transketolase, putative, expressed	PF02780(Transketolase, C-terminal domain)|PF13292(1-deoxy-D-xylulose-5-phosphate synthase)|PF02779(Transketolase, pyrimidine binding domain)
LOC_Os04g56920	0.611562	0.852172	38.3303		glycosyl hydrolases, putative, expressed	PF00251(Glycosyl hydrolases family 32 N-terminal domain)|PF08244(Glycosyl hydrolases family 32 C terminal)
LOC_Os06g31890	0.684844	0.929988	36.6005		THION3 - Plant thionin family protein precursor, expressed	PF00321(Plant thionin)
LOC_Os01g09990	0.71796	0.860603	36.0845	bHLH	helix-loop-helix DNA-binding domain containing protein, expressed	PF00010(Helix-loop-helix DNA-binding domain)
LOC_Os02g11990	0.653659	0.899761	35.5566		expressed protein	N.A.
LOC_Os06g37290	0.751103	0.860028	35.154		retrotransposon protein, putative, unclassified, expressed	N.A.
LOC_Os07g47540	0.694583	0.91799	33.5021		DUF567 domain containing protein, putative, expressed	PF04525(Tubby C 2)
LOC_Os11g13970	0.764143	0.845894	30.304		transferase family protein, putative, expressed	PF02458(Transferase family)
LOC_Os07g30590	0.671126	0.89777	29.2394		LTPL55 - Protease inhibitor/seed storage/LTP family protein precursor, putative, expressed	PF14368(Probable lipid transfer)
LOC_Os11g37210	0.700261	0.836596	28.2218		MTN26L5 - MtN26 family protein precursor, expressed	N.A.
LOC_Os11g06150	0.562993	0.821655	26.8891		basic proline-rich protein precursor, putative, expressed	N.A.
LOC_Os07g03580	0.753267	0.825456	24.574		SCP-like extracellular protein, expressed	PF00188(Cysteine-rich secretory protein family)
LOC_Os02g14855	0.575245	0.825443	23.6727		expressed protein	N.A.
LOC_Os11g31530	0.781322	0.805262	19.7601		BRASSINOSTEROID INSENSITIVE 1-associated receptor kinase 1 precursor, putative, expressed	PF13855(Leucine rich repeat)|PF13504(Leucine rich repeat)|PF08263(Leucine rich repeat N-terminal domain)
LOC_Os04g59160	0.704642	0.831313	19.1183		peroxidase precursor, putative, expressed	PF00141(Peroxidase)
LOC_Os07g03600	0.745422	0.808729	15.668		SCP-like extracellular protein, expressed	PF00188(Cysteine-rich secretory protein family)
LOC_Os03g06850	0.628304	0.826493	15.407	B3	B3 DNA binding domain containing protein, expressed	PF02362(B3 DNA binding domain)
LOC_Os12g11620	0.741318	0.809568	15.3982		expressed protein	N.A.
LOC_Os01g14550	0.572095	0.802103	14.9005		pathogen-related protein, putative, expressed	N.A.
LOC_Os02g44130	0.618716	0.815794	13.8294	C2H2	ZOS2-14 - C2H2 zinc finger protein, expressed	PF13912(C2H2-type zinc finger)
LOC_Os02g45860	0.727286	0.80474	11.9315		expressed protein	N.A.
LOC_Os07g33780	0.659372	0.853719	11.4699		pleiotropic drug resistance protein 5, putative, expressed	PF01061(ABC-2 type transporter)|PF00005(ABC transporter)
LOC_Os01g33110	0.572025	0.807666	6.35365		receptor-like protein kinase 5 precursor, putative, expressed	PF00069(Protein kinase domain)|PF00560(Leucine Rich Repeat)
LOC_Os08g28880	0.687824	0.825866	5.6226		patatin, putative, expressed	PF01734(Patatin-like phospholipase)

## Sheet: Table S8
Table S8: Primers used in qRT-PCR in this study.
Name	Annotation	Forward primer (5´–3´)	Reverse primer (5´–3´)
Rice actin	Rice actin	GTGGTCGCCCCTCCTGAAAG	GGCTTAGCATTCTTGGGTCCG
LOC_Os03g32220	C2H2 transcription factor	GGGCACAAGAGGTGCCATTA	CTTCTTGAACGGCAAAGGGC
LOC_Os07g03580	cysteine-rich secretory protein	TACGGCGAGAACCTCTACTG	AGTTGCAGCTGATGAGGACA
EC_v6.g065159	IGPS homolog	AAGTCCATCAACGCCATCGT	TGGGCGACATCTTCTTGACC
EC_v6.g094423	IGPS homolog	CATCAATGCCATCGTCGCAG	TGGGCGACATCTTCTTGACC
EC_v6.g020311	IGPS homolog	ACGCCTACGAGAAGAATGGC	CGTACGGCCTCCAGATTCTC
EC_v6.g099372	IGPS homolog	GGAGGCACCTATCCTACCCA	TGGAGGACTCCATTGGCAAC
EC_v6.g046851	IGPS homolog	AATTGCCCTCTGCTCTGCAA	ATCCAGACTCGCTCACAACC
EC actin	EC actin	CAGGAAAGCAAGCAGCACAG	AGTGAGAGAGAGTCCCCGAC
